# Supplementary material for: The estimated benefits of increasing cigarette prices through taxation on the burden of disease and economic burden of smoking in Nigeria: A modeling study
Source: PLoS One. 2022 Mar 2;17(3):e0264757. doi: 10.1371/journal.pone.0264757 (PMC8890735; doi:10.1371/journal.pone.0264757)
Supplement: S1 Appendix — (XLSX) [file pone.0264757.s001.xlsx]

## Sheet: Hoja1
		< = 65 years			> 65 years
Disease	No smoker	Smoker	Former Smoker	No smoker	Smoker	Former Smoker
	RR	RR	RR	RR	RR	RR
Myocardial infarction	1	2.8	1.64	1	1.51	1.21
Stroke	1	3.27	1.04	1	1.63	1.04
Ischemic heart event (non myocardial infarction)	1	2.8	1.64	1	1.51	1.21
CV death of non-ischemic cause	1	1.78	1.22	1	1.78	1.22
Pneumonia	1	1.75	1.36	1	1.75	1.36
Incidence of COPD	1	10.58	6.8	1	10.58	6.8
Change of COPD stage	1	1.26	1.15	1	1.26	1.15
Lung Cancer	1	23.26	8.7	1	23.26	8.7
Cancer of mouth, lip and pharynx	1	10.89	3.4	1	10.89	3.4
Esophagus cancer	1	6.76	4.46	1	6.76	4.46
Stomach Cancer	1	1.96	1.47	1	1.96	1.47
Pancreatic Cancer	1	2.31	1.15	1	2.31	1.15
Kidney Cancer	1	2.72	1.73	1	2.72	1.73
Larynx Cancer	1	14.6	6.34	1	14.6	6.34
Leukemia	1	1.86	1.33	1	1.86	1.33
Bladder Cancer	1	3.27	2.09	1	3.27	2.09
Cervix Cancer	1	1	1	1	1	1
RR: Relative Risk
Reference: The Health Consequences of Smoking—50 Years of Progress A Report of the Surgeon General. A Rep Surg Gen. 2014; Available at: https://www.cdc.gov/tobacco/data_statistics/sgr/50th-anniversary/index.htm
