# Supplementary material for: The estimated benefits of increasing cigarette prices through taxation on the burden of disease and economic burden of smoking in Nigeria: A modeling study
Source: PLoS One. 2022 Mar 2;17(3):e0264757. doi: 10.1371/journal.pone.0264757 (PMC8890735; doi:10.1371/journal.pone.0264757)
Supplement: S2 Appendix — (XLSX) [file pone.0264757.s002.xlsx]

## Sheet: Hoja1
Disease	Health Utility (QALY)	Source	Year
Myocardial infarction - Year of the event	0.803	Smith [1]	2013
Myocardial infraction - Chronic management	0.85	Wijeysundera [2]	2014
Ischemic heart disease (Non myocardial infarction) - Year of the event	0.85	Smith [1]	2013
Ischemic heart event (non myocardial infarction) - Chronic Management	0.803	Smith [1]	2013
Stroke - Year of the event	0.62	Yeoh [3]	2019
Stroke - Chronic Management	0.78	Yeoh [3]	2019
Chronic obstructive pulmonary disease - 1	0.935	Mölken [4]	2006
Chronic obstructive pulmonary disease - 2	0.776	Mölken[4]	2006
Chronic obstructive pulmonary disease - 3	0.689	Mölken [4]	2006
Pneumonia	0.994	Pepper [5]	2002
Lung Cancer	0.66	Chouaid [6]	2013
Cancer of mouth, lip and pharynx	0.745	Nie [7]	2018
Esophagus cancer	0.63	Graham [8]	2007
Stomach Cancer	0.55	Dan [9]	2006
Pancreatic Cancer	0.55	Gordois [10]	2003
Kidney Cancer	0.78	Pickard [11]	2016
Larynx Cancer	0.76	Pickard [11]	2016
Leukemia	0.82	Leunis [12]	2014
Bladder Cancer	0.678	Hevér [13]	2014
Cervix Cancer	0.758	Endarti [14]	2015
References:
1	Smith DW, Davies EW, Wissinger E, Huelin R, Matza LS, Chung K. A systematic literature review of cardiovascular event utilities. Vol. 13, Expert Review of Pharmacoeconomics and Outcomes Research. 2013.
2	Wijeysundera HC, Farshchi-Zarabi S, Witteman W, Bennell MC. Conversion of the Seattle Angina questionnaire into EQ-5D utilities for ischemic heart disease: A systematic review and catalog of the literature. Clin Outcomes Res. 2014;6(1).
3	Yeoh YS, Koh GCH, Tan CS, Tu TM, Singh R, Chang HM, et al. Health-related quality of life loss associated with first-time stroke. PLoS One. 2019;14(1).
4	Mölken MR Van, Lee TA. Economic modeling in chronic obstructive pulmonary disease. In: Proceedings of the American Thoracic Society. 2006.
5	Pepper PV, Owens DK. Cost-effectiveness of the pneumococcal vaccine in healthy younger adults. Med Decis Mak. 2002;22(5 SUPPL.).
6	Chouaid C, Agulnik J, Goker E, Herder GJM, Lester JF, Vansteenkiste J, et al. Health-related quality of life and utility in patients with advanced non-small-cell lung cancer: A prospective cross-sectional patient survey in a real-world setting. J Thorac Oncol. 2013;8(8).
7	Nie M, Liu C, Pan YC, Jiang CX, Li BR, Yu XJ, et al. Development and evaluation of oral Cancer quality-of-life questionnaire (QOL-OC). BMC Cancer. 2018;18(1).
8	Graham AJ, Shrive FM, Ghali WA, Manns BJ, Grondin SC, Finley RJ, et al. Defining the Optimal Treatment of Locally Advanced Esophageal Cancer: A Systematic Review and Decision Analysis. Ann Thorac Surg. 2007;83(4).
9	Dan YY, So JBY, Yeoh KG. Endoscopic Screening for Gastric Cancer. Clin Gastroenterol Hepatol. 2006;4(6).
10	Gordois A, Scuffham P, Warren E, Ward S. Cost-utility analysis of imatinib mesilate for the treatment of advanced stage chronic myeloid leukaemia. Br J Cancer. 2003;89(4).
11	Pickard AS, Jiang R, Lin HW, Rosenbloom S, Cella D. Using Patient-reported Outcomes to Compare Relative Burden of Cancer: EQ-5D and Functional Assessment of Cancer Therapy-General in Eleven Types of Cancer. Clin Ther. 2016;38(4).
12	Leunis A, Redekop WK, Uyl-de Groot CA, Löwenberg B. Impaired health-related quality of life in acute myeloid leukemia survivors: A single-center study. Eur J Haematol. 2014;93(3).
13	Hevér N V., Péntek M, Balló A, Gulácsi L, Baji P, Brodszky V, et al. Health Related Quality of Life in Patients with Bladder Cancer: A Cross-Sectional Survey and Validation Study of the Hungarian Version of the Bladder Cancer Index. Pathol Oncol Res. 2015;21(3).
14	Endarti D, Riewpaiboon A, Thavorncharoensap M, Praditsitthikorn N, Hutubessy R, Kristina SA. Evaluation of health-related quality of life among patients with cervical cancer in Indonesia. Asian Pacific J Cancer Prev. 2015;16(8).
