# Supplementary material for: The estimated benefits of increasing cigarette prices through taxation on the burden of disease and economic burden of smoking in Nigeria: A modeling study
Source: PLoS One. 2022 Mar 2;17(3):e0264757. doi: 10.1371/journal.pone.0264757 (PMC8890735; doi:10.1371/journal.pone.0264757)
Supplement: S3 Appendix — (XLSX) [file pone.0264757.s003.xlsx]

## Sheet: Table 
Age	Total Male Population	Total Female Population	Prevalence of smokers in Men	Prevalence of former-smokers in Men	Prevalence of smokers in Women	Prevalence of former-smokers in Women
35	1008370	1010983	0.09	0.04	0.01	0.03
36	1008370	1010983	0.09	0.04	0.01	0.03
37	1008370	1010983	0.09	0.04	0.01	0.03
38	1008370	1010983	0.09	0.04	0.01	0.03
39	1008370	1010983	0.09	0.04	0.01	0.03
40	843073	935205	0.07	0.06	0.09	0.01
41	843073	935205	0.07	0.06	0.09	0.01
42	843073	935205	0.07	0.06	0.09	0.01
43	843073	935205	0.07	0.06	0.09	0.01
44	843073	935205	0.07	0.06	0.09	0.01
45	705510	559050	0.08	0.06	0.02	0.02
46	705510	559050	0.08	0.06	0.02	0.02
47	705510	559050	0.08	0.06	0.02	0.02
48	705510	559050	0.08	0.06	0.02	0.02
49	705510	559050	0.08	0.06	0.02	0.02
50	651089	519255	0.12	0.1092	0.06	0.0128
51	651089	519255	0.12	0.1092	0.06	0.0128
52	651089	519255	0.12	0.1092	0.06	0.0128
53	651089	519255	0.12	0.1092	0.06	0.0128
54	651089	519255	0.12	0.1092	0.06	0.0128
55	327693	241404	0.109	0.13	0.04	0.03
56	327693	241404	0.109	0.13	0.04	0.03
57	327693	241404	0.109	0.13	0.04	0.03
58	327693	241404	0.109	0.13	0.04	0.03
59	327693	241404	0.109	0.13	0.04	0.03
60	375466	299406	0.13	0.16	0.08	0.06
61	375466	299406	0.13	0.16	0.08	0.06
62	375466	299406	0.13	0.16	0.08	0.06
63	375466	299406	0.13	0.16	0.08	0.06
64	375466	299406	0.13	0.16	0.08	0.06
65	173088	143941	0.15	0.15	0.11	0.05
66	173088	143941	0.15	0.15	0.11	0.05
67	173088	143941	0.15	0.15	0.11	0.05
68	173088	143941	0.15	0.15	0.11	0.05
69	173088	143941	0.15	0.15	0.11	0.05
70	210973	155508	0.11	0.22	0.04	0
71	210973	155508	0.11	0.22	0.04	0
72	210973	155508	0.11	0.22	0.04	0
73	210973	155508	0.11	0.22	0.04	0
74	210973	155508	0.11	0.22	0.04	0
75	90179	69523	0.1	0.39	0.07	0.13
76	90179	69523	0.1	0.39	0.07	0.13
77	90179	69523	0.1	0.39	0.07	0.13
78	90179	69523	0.1	0.39	0.07	0.13
79	90179	69523	0.1	0.39	0.07	0.13
80	112561	96777	0.11	0.26	0.04	0.15
81	112561	96777	0.11	0.26	0.04	0.15
82	112561	96777	0.11	0.26	0.04	0.15
83	112561	96777	0.11	0.26	0.04	0.15
84	112561	96777	0.11	0.26	0.04	0.15
85	76226	53400	0.11	0.23	0.04	0.24
86	76226	53400	0.11	0.23	0.04	0.24
87	76226	53400	0.11	0.23	0.04	0.24
88	76226	53400	0.11	0.23	0.04	0.24
89	76226	53400	0.11	0.23	0.04	0.24
90	28376	25029	0.02	0.07	0.14	0.15
91	28376	25029	0.02	0.07	0.14	0.15
92	28376	25029	0.02	0.07	0.14	0.15
93	28376	25029	0.02	0.07	0.14	0.15
94	28376	25029	0.02	0.07	0.14	0.15
95	5564	6072	0.01	0.07	0.14	0.15
96	5564	6072	0.01	0.07	0.14	0.15
97	5564	6072	0.01	0.07	0.14	0.15
98	5564	6072	0.01	0.07	0.14	0.15
99	5564	6072	0.01	0.07	0.14	0.15
100	5564	6072	0.01	0.07	0.14	0.15
References:
National Bureau of Statistics. Nigeria [Internet]. [cited 2020 Oct 1]. Available from: https://www.nigerianstat.gov.ng
Adeniji F, Bamgboye E, Walbeek C. Smoking in Nigeria: Estimates from the Global Adult Tobacco Survey (GATS) 2012. J Sci Res Reports. 2016;11(5).
